# Supplementary material for: The Economics of Reproducibility in Preclinical Research
Source: PLoS Biol. 2015 Jun 9;13(6):e1002165. doi: 10.1371/journal.pbio.1002165 (PMC4461318; doi:10.1371/journal.pbio.1002165)
Supplement: S1 Dataset — (XLSX) [file pbio.1002165.s002.xlsx]

## Sheet: MPB fun
The Economics of Reproducibility in Preclinical Research
S1 Dataset - Analysis
	Category	Low Estimate	High Estimate	Midpoint	% of Cumulative Error
	Study Design	0.14	0.25	0.195	0.2764
	Biological Reagents and Reference Materials	0.149	0.36	0.2545	0.360737
	Laboratory Protocols	0.057	0.095	0.076	0.107725
	Data Analysis and Reporting	0.18	0.18	0.18	0.255138
	Probability Bounds†	0.18	0.885		1
	Cumulative Error††	0.5325
	† Upper and lower bounds calculated according to Manski [1]; lower bound = Max{14.0, 14.9, 5.7, 18.0}, upper bound = Sum{25.0, 36.0, 9.5, 18.0}
	†† Cumulative error = median/mean of upper and lower bound
	1. Manski CF (2003) Partial Identification of Probability Distributions. In: Manski CF, editor. Springer Series in Statistics New York, New York, USA: Springer International Publishing AG. 178 p.
