# Supplementary material for: The Economics of Reproducibility in Preclinical Research
Source: PLoS Biol. 2015 Jun 9;13(6):e1002165. doi: 10.1371/journal.pbio.1002165 (PMC4461318; doi:10.1371/journal.pbio.1002165)
Supplement: S2 Dataset — (XLSX) [file pbio.1002165.s003.xlsx]

## Sheet: MPB fun
The Economics of Reproducibility in Preclinical Research
S2 Dataset - Economic impact
	Category	Estimated Prevalence	% of Cumulative Error	Estimated Economic Impact (US$B)
	Study Design	0.195	0.276	7.7832
	Biological Reagents and Reference Materials	0.255	0.361	10.1802
	Laboratory Protocols	0.076	0.108	3.0456
	Data Analysis and Reporting	0.18	0.255	7.191
	Midpoint of Bounds	0.533	1	28.2
	Estimated economic impact values calculated by taking the % of cumulative error for each category element per S1 Dataset and applying the total spend on irreproducible research (approximately US$28.2B/year)
